# Supplementary material for: How Can Ozone and Relative Humidity Affect Artists’ Alkyd Paints? A FT-IR and Py-GC/MS Systematic Study
Source: Polymers (Basel). 2022 Apr 29;14(9):1831. doi: 10.3390/polym14091831 (PMC9101010; doi:10.3390/polym14091831)
Supplement: Supplementary file 1 [file polymers-14-01831-s001.zip]

Archive with 1 entries (1 files):
- polymers-1701449-supplementary.pdf
